# Supplementary material for: trans-Cinnamic and Chlorogenic Acids Affect the Secondary Metabolic Profiles and Ergosterol Biosynthesis by Fusarium culmorum and F. graminearum Sensu Stricto
Source: Toxins (Basel). 2017 Jun 22;9(7):198. doi: 10.3390/toxins9070198 (PMC5535145; doi:10.3390/toxins9070198)
Supplement: Supplementary file 1 [file toxins-09-00198-s001.zip]

Archive with 1 entries (1 files):
- toxins-199815-supplementary.xlsx
