# Supplementary material for: trans-Cinnamic and Chlorogenic Acids Affect the Secondary Metabolic Profiles and Ergosterol Biosynthesis by Fusarium culmorum and F. graminearum Sensu Stricto
Source: Toxins (Basel). 2017 Jun 22;9(7):198. doi: 10.3390/toxins9070198 (PMC5535145; doi:10.3390/toxins9070198)
Supplement: Supplementary file 1 [file toxins-09-00198-s001.zip › toxins-199815-supplementary.xlsx]

## Sheet: Arkusz1
Supplementary file 1. Phenolic acid and ergosterol accumulation after 21 days of incubation
	Phenolic acid concentration in the media	Strain			Cinnamic derived acids (µg/g)												Benzoic acids (µg/g)								Ergosterol	S.D.
			trans-Cinnamic	S.D.	Chlorogenic	S.D.	Caffeic	S.D.	Ferulic	S.D.	p-coumaric	S.D.	Sinapic	S.D.	Syringic	S.D.	Gallic	S.D.	Gentisic	S.D.	p-hydroxybenzoic	S.D.	Protocatechuic	S.D.
YES-only control			2.01	0.19	7.19	1.48	0.04	0	10.1	0.3	5.96	0.27	0.13	0	0.11	0	9.29	0.12	2.15	0.17	1.46	0.11	0.18	0.11	30.56	1.23
YES + Fungal controls		MUCL 53469	32.3	13.06	22.32	10.56	35.35	13.43	111.52	38.32	103.46	14.57	72.28	26.17	34.82	6.66	39.43	16.04	12.18	3.07	19.12	6.35	0.93	0.02	489.75	6.87
		CBS 173.31	36.45	8.5	24.89	10.9	39.12	13.92	117.91	43.11	102.92	20.61	72.12	32.3	34	9.63	38.49	19.95	11.16	4.56	16.83	8.88	1.66	0.02	594.83	3.4
		CBS 139512	35.34	13.69	23.22	9.96	37.01	12.33	106.38	41.69	99.02	16.49	66.93	29.73	32.4	8.28	35.38	18.61	11.09	3.71	14.89	8.67	1.21	0.03	754.59	1.65
		CBS 119173	47.65	4.23	27.14	0.43	32.63	3.69	101.29	9.89	82.69	0.61	57.19	13	30.12	0.39	34.54	5.98	10.08	0.92	11.71	4.97	1.11	0.04	845.05	1.12
		CBS 138561	45.71	9.26	20.49	0.12	32.28	1.56	87.23	12.07	91.04	3.61	55.79	9.17	28.92	0.48	22.09	11.59	9.79	0.4	10.65	4.49	1.47	0.02	682.81	1.85
		MUCL53455	51.11	14.41	24.02	3.08	37.67	2.76	112.34	9.9	93.28	0.3	61.31	15.12	31.41	1.6	34.02	9.1	10.7	1.23	11.32	6.45	1.8	0.04	770.37	0.82
YES + trans-cinnamic acid controls	100 μg/g		99.53	0.3	9.44	0.05	0.01	0.01	8.62	0.03	6.1	0.03	0.08	0.01	0.01	0	8.82	0.18	2.58	0.1	1.51	0.03	0.68	0.02	33.43	0.46
	400 μg/g		397.64	0.63	8.79	0.25	0.01	0.01	9.15	0.02	6.15	0.03	0.08	0.01	0.01	0	9.14	0.02	3.09	0.02	1.75	0.03	0.87	0.02	33.1	0.35
Fungal strains incubated at different levels of trans-cinnamic acid		MUCL 53469	11.1	0.29	2.75	0.06	38.27 (ns)*	0.24	29.2	1	46.38	0.8	17.26	0.59	2.71	0.08	1.52	0.12	1.42	0.05	1.26	0.02	1.3	0.03	1007.42	2.9
	100 μg/g	CBS 173.31	11.68	0.29	2.92	0.07	39.44 (ns)*	0.4	31.18	1.11	46.44	0.65	18.53	0.33	2.79	0.05	1.44	0.27	1.59	0.2	1.29	0.04	1.26	0.03	1113.7	0.31
		CBS 139512	11.08	0.04	2.68	0.13	37.39 (ns)*	0.05	28.55	0.08	45.47	0.05	17.5	0.32	2.61	0.05	1.39	0.01	1.4	0.04	1.23	0.01	0.69	0.02	981.66	0.52
		CBS 119173	11.46	0.15	2.49	0.35	37.95 (ns)*	1.05	28.51	0.61	46.42	0.32	17.86	0.28	2.68	0.05	1.5	0.11	1.36	0.03	1.28	0.05	0.95	0.03	993.06	8.06
		CBS 138561	10.15	0.07	2.45	0.06	34.30 (ns)*	0.31	26.03	0.64	42.33	0.08	16.45	0.36	2.39	0.04	1.28	0.04	1.28	0.03	1.09	0.05	2.08	0.02	905.98	5.03
		MUCL53455	10.43	0.15	2.63	0.09	34.66	0.42	15.58	0.42	41.84	0.64	16.41	0.32	2.61	0.12	1.32	0.07	1.11	0.18	1.33	0.1	0.53	0.05	907.11	7.67
		MUCL 53469	58.96	0.44	6.84	0.1	157.55	2.54	195.54	1.65	76.42	0.79	26.34	0.33	3.2	0.2	2.32	0.23	1.65	0.04	1.13	0.02	1.66	0.03	1718.63	1.67
	400 μg/g	CBS 173.31	54.85	0.15	6.79	0.11	161.2	0.5	194.47	0.6	76.78	0.54	25.5	0.25	3.72	0.05	2.6	0.27	1.85	0.17	1.11	0.05	1.70 (ns)*	0.01	2745.25	0.29
		CBS 139512	53.47	0.51	6.68	0.06	155.33	0.53	189.4	0.32	74.57	0.25	26.32	0.39	3.72	0.02	2.25	0.06	1.53	0.04	1.05	0.01	0.91	0.05	1582.37	1.72
		CBS 119173	54.51	1.96	6.81	0.03	155.27	4.05	191.47	1.97	76.07	0.73	26.52	0.27	3.83	0.04	2.34	0.05	1.58	0.05	1.06	0.04	2.18	0.1	1615.78	14.02
		CBS 138561	49.58 (ns)*	0.28	6.22	0.11	145.01	2.2	175.67	2.27	69.6	0.38	24.25	0.2	3.47	0.04	2.23	0.1	1.48	0.04	0.91	0.05	1.93	0.04	1468.13	15.23
		MUCL53455	48.24 (ns)*	0.79	6.3	0.21	146.11	0.69	175.4	3.9	66.92	0.08	24.61	0.39	3.2	0.19	2.45	0.1	1.52	0.07	0.87	0.01	1.62	0.02	1481.67	5.29
YES + chlorogenic acid controls	100 μg/g		2.1	0.02	106.34	0.5	0.01	0.01	10.18	0.01	6.76	0.02	0.15	0.02	0.08	0.01	9.62	0.03	2.93	0.07	1.95	0.02	0.45	0.05	31.25	0.03
	400 μg/g		1.9	0.02	413.03	0.81	0.02	0	7.95	0.05	5.5	0.03	0.11	0.01	0.1	0.01	9.07	0.04	3.06	0.06	1.56	0.05	0.64	0.06	33.15	0.05
	800 μg/g		1.73	0.03	809.43	0.69	0.01	0	8.44	0.01	6.12	0.01	0.13	0.02	0.05	0.01	8.76	0.03	2.8	0.12	1.44	0.02	0.7	0.18	32.13	0.06
Fungal strains incubated at different levels of chlorogenic acid	100 μg/g	MUCL 53469	51.45	0.29	49.22	0.18	10.42	0.39	14.61	0.25	6.78	0.17	1.36	0.08	11.53	0.05	12.56	0.27	10.59 (ns)*	0.54	11.17	0.59	16.42	0.16	394.42	1.46
		CBS 173.31	52.52	0.31	45.88	0.28	9.43	0.07	15.76	0.35	7.32	0.36	1.48	0.03	10.45	0.36	12.55	0.07	9.9 (ns)*	0.95	10.81	0.97	20.44	0.22	394.92	2.15
		CBS 139512	50.68	0.02	45.5	0.02	10.08	0.03	15.59	0.03	6.79	0.04	1.32	0.03	11.27	0.05	12.53	0.56	10.36 (ns)*	0.42	10.61 (ns)*	0.44	29.45	0.23	284.42	1.49
		CBS 119173	49.28 (ns)*	0.79	45.73	0.71	10.22	0.05	16.02	0.18	6.86	0.03	1.35	0.06	11.37	0.23	12.33	0.08	10.28 (ns)*	0.06	11.25 (ns)*	0.1	22.26	0.2	356.3	3.14
		CBS 138561	45.33	0.38	42.24	0.15	9.37	0.03	14.54	0.27	6.26	0.05	1.22	0.02	10.42	0.05	11.08	0.04	9.36	0.04	10.18 (ns)*	0.08	16.4	0.29	325.35	0.87
		MUCL53455	46.59 (ns)*	1.11	44.63	1.59	9.51	0.26	14.35	0.1	6.46	0.22	1.25	0.16	10.58	0.14	11.25	0.18	9.54	0.2	10.4 (ns)*	0.19	19.47	0.24	361.07	3.72
	400 μg/g	MUCL 53469	206.55	0.47	147.87	0.7	97.59	0.3	23.22	25.11	9.71	0.2	7.11	0.09	12.41	0.02	11.55	0.16	7.5	1.76	9.63	1.94	23.36	0.1	251.46	1.57
		CBS 173.31	211.12	0.72	138.9	0.28	98.83	0.49	10.71	0.31	10.67	0.15	7.33	0.24	11.63	0.35	11.57	0.36	7.43 (ns)*	1.86	9.66	2.03	25.64	0.04	341.43	0.38
		CBS 139512	201.34	0.05	134.15	0.05	95.56	0.32	11.62	0.03	10.07	0.03	6.82	0.03	12.15	0.06	11.46	0.33	7.35 (ns)*	1.68	8.96	1.57	36.77	0.24	636.75	5.2
		CBS 119173	204.76	2.46	135.01	5.48	96.09	1.13	11.5	0.39	10.48	0.34	6.63	0.37	12.36	0.09	11.62	0.11	6.66	0.17	10.1 (ns)*	0.06	29.42	0.27	244.31	4.38
		CBS 138561	188.2	0.77	124.5	0.7	88.57	0.45	10.84	0.05	9.32	0.03	6.44	0.02	11.49	0.02	10.28	0.22	6.16	0.03	9.08 (ns)*	0.04	22.47	0.29	223.25	1.74
		MUCL53455	187.32	3.44	126.55	2.3	86.6	2.87	10.37	0.31	3.6	0.37	6.36	0.14	11.49	0.27	11.24	0.03	6.31	0.29	9.39 (ns)*	0.2	29.45	0.22	223.91	3.91
	800 μg/g	MUCL 53469	296.24	0.99	306.35	0.64	113.99	0.2	60.5	0.44	13.4	0.21	68.62 (ns)*	0.07	17.66	0.34	12.76	0.23	10.41 (ns)*	1.56	11.78	1.71	26.66	0.23	224.72	0.63
		CBS 173.31	294.19	6.01	328.8	1.08	118.13	1.02	63.38	0.41	12.89	0.27	69.45 (ns)*	0.52	19.54	0.3	12.55	0.5	10.32 (ns)*	1.65	11.65 (ns)*	1.63	28.39	0.09	226.35	0.85
		CBS 139512	289.92	0.06	325.48	0.36	111.67	0.39	59.47	0.02	13.26	0.04	67.11 (ns)*	0.12	17.57	0.04	13.39	0.43	9.94 (ns)*	1.62	11.58 (ns)*	1.69	39.2	0.4	220.25	0.61
		CBS 119173	287.03	6.18	333.02	8.81	114.15	3.8	60.73	0.22	13.49	0.07	67.16 (ns)*	1.35	17.73	0.3	12.64	0.2	9.31	0.12	11.56 (ns)*	0.08	31.38	0.18	222.82	6.04
		CBS 138561	264.33	1.75	301.85	1.66	113.88	0.83	54.3	0.37	12.14	0.05	62.5 (ns)*	0.24	16.39	0.02	11.67	0.07	8.4	0.02	10.15 (ns)*	0.04	25.67	0.43	201.08	1
		MUCL53455	269.27	2.51	309.55	7.26	109.07	3.32	55.37	1.42	12.42	0.05	63.52 (ns)*	1.09	16.27	0.13	12.62	0.01	8.42	0.22	11.67 (ns)*	0.23	33.45	0.46	200.59	7.48
	* ns - not significant
	S.D. - standard deviation
